# Supplementary material for: Inside the Tumor: Decoding the Feline Mammary Tumor Microenvironment and Its Prognostic Value—A Review
Source: Vet Sci. 2025 Oct 8;12(10):959. doi: 10.3390/vetsci12100959 (PMC12568044; doi:10.3390/vetsci12100959)
Supplement: Supplementary file 1 [file vetsci-12-00959-s001.zip]

Archive with 1 entries (1 files):
- vetsci-3858921-supplementary.pdf
